# Supplementary material for: Microbial communities on dry natural rocks are richer and less stressed than those on man-made playgrounds
Source: Microbiol Spectr. 2025 Apr 9;13(5):e01930-24. doi: 10.1128/spectrum.01930-24 (PMC12054085; doi:10.1128/spectrum.01930-24)
Supplement: Table S2 — Co-occurrence network analysis results. [file spectrum.01930-24-s0002.xlsx]

## Sheet: Sheet1
Supplement Table 2. Co-occurence network analysis results. The number of connections (edges) and nodes, as well as the relative number of positive and negative relations, shown in the table.
	NATURAL ROCK		connections						ARTIFICIAL RUBBER		connections
A0839_ge	Bacillus		57	edges	3506			01D2Z36_ge	01D2Z36_ge		3	edges	41309
Acidisoma	Clostridiaceae_1_unclassified		54	nodes	397			01D2Z36_ge	0319-6G20_ge		294	nodes	644
Acidisoma	Clostridium_sensu_stricto_9		53					01D2Z36_ge	11-24_ge		19
Acidisphaera	Coleofasciculaceae_unclassified		52	positive	3342	0.953223		0319-6G20_ge	37-13_ge		92	positive	41147	0.996078
A0839_ge	Ancylobacter		37	negative	164	0.046777		0319-6G20_ge	67-14_ge		84	negative	162	0.00392166
Aeromonas	LB3-76		35	total	3506			0319-6G20_ge	A0839_ge		209	total	41309
37-13_ge	Aerococcus		34					0319-6G20_ge	A21b_ge		188
Aetherobacter	MND1		33					0319-6G20_ge	A4b_ge		188
11-24_ge	A0839_ge		31					0319-6G20_ge	A4b_unclassified		2
37-13_ge	Agromyces		31					0319-6G20_ge	AAP99		115
Acidisoma	Chthoniobacterales_unclassified		31					0319-6G20_ge	Absconditabacteriales_(SR1)_ge		60
A0839_ge	Bifidobacterium		30					0319-6G20_ge	Acidibacter		296
A21b_ge	Brochothrix		30					0319-6G20_ge	Acidicaldus		180
Actinomyces	Emticicia		30					0319-6G20_ge	Acidicapsa		3
Aetherobacter	Nitrospira		30					0319-6G20_ge	Acidimicrobiia_unclassified		294
37-13_ge	Aeromonas		29					0319-6G20_ge	Acidipila		89
Acidipila	Cellulosimicrobium		28					0319-6G20_ge	Acidisoma		33
Aerococcus	Hansschlegelia		28					0319-6G20_ge	Acidisphaera		10
A21b_ge	Buchnera		27					0319-6G20_ge	Acidobacteriaceae_(Subgroup_1)_unclassified		267
Actinocorallia	Demequina		27					0319-6G20_ge	Acidothermus		197
Aerococcus	Gloeobacter_PCC-7421		27					0319-6G20_ge	Acinetobacter		46
37-13_ge	Aetherobacter		26					0319-6G20_ge	Actinomyces		14
A21b_ge	Brevibacterium		26					0319-6G20_ge	Actinomycetospora		186
Acidisphaera	Cytophagaceae_unclassified		26					0319-6G20_ge	Actinoplanes		296
11-24_ge	37-13_ge		25					0319-6G20_ge	Actinotalea		15
37-13_ge	Alicyclobacillus		25					0319-6G20_ge	AD3_ge		15
37-13_ge	Alkanindiges		24					0319-6G20_ge	Adhaeribacter		228
A21b_ge	Candidatus_Lumbricincola		24					0319-6G20_ge	Aerococcus		28
Actinomyces	Escherichia-Shigella		24					0319-6G20_ge	Aeromonas		64
AD3_ge	Flavihumibacter		24					0319-6G20_ge	Aetherobacter		280
A0839_ge	Arthrobacter		23					0319-6G20_ge	Afipia		11
Aeromonas	Kytococcus		23					0319-6G20_ge	Agromyces		37
A0839_ge	Bacillaceae_unclassified		22					0319-6G20_ge	AKIW781_ge		296
Actinomyces	Edaphobacter		22					0319-6G20_ge	AKYG1722_ge		87
AD3_ge	Fimbriimonadales_unclassified		22					0319-6G20_ge	AKYH767_ge		162
Aerococcus	IMCC26207		22					0319-6G20_ge	Algoriphagus		6
AKYG1722_ge	Pir4_lineage		22					0319-6G20_ge	Alicyclobacillus		11
A21b_ge	Brevibacillus		21					0319-6G20_ge	Aliihoeflea		58
Aerococcus	Granulicatella		21					0319-6G20_ge	Aliterella_CENA595		4
Aerococcus	Ilumatobacter		21					0319-6G20_ge	Alkanindiges		229
Aerococcus	KD3-93_ge		21					0319-6G20_ge	Allobaculum		14
Aeromonas	Leptolyngbyaceae_unclassified		21					0319-6G20_ge	Alloprevotella		9
A21b_ge	Bryocella		20					0319-6G20_ge	Allorhizobium-Neorhizobium-Pararhizobium-Rhizobium		89
Aeromonas	Leptolyngbya_ANT.L52.2		20					0319-6G20_ge	alphaI_cluster		3
37-13_ge	Acidisphaera		19					0319-6G20_ge	Alphaproteobacteria_unclassified		243
A0839_ge	Anaerostipes		19					0319-6G20_ge	Alsobacter		296
AAP99	Candidatus_Xiphinematobacter		19					0319-6G20_ge	Altererythrobacter		296
Acidipila	Chalicogloea_CCALA_975		19					0319-6G20_ge	Amantichitinum		12
AD3_ge	Geminicoccaceae_unclassified		19					0319-6G20_ge	Amaricoccus		296
Aerococcus	Jeotgalicoccus		19					0319-6G20_ge	Aminobacter		195
Aerococcus	KCM-B-112		19					0319-6G20_ge	Ammoniphilus		22
37-13_ge	Allobaculum		18					0319-6G20_ge	Anaerococcus		25
A0839_ge	Arsenicitalea		18					0319-6G20_ge	Anaerolinea		1
Acidipila	Chroococcidiopsaceae_unclassified		18					0319-6G20_ge	Anaerolineaceae_unclassified		91
Acidisphaera	Crinalium_SAG_22.89		18					0319-6G20_ge	Anaerolineae_unclassified		1
Acidisphaera	Cryobacterium		18					0319-6G20_ge	Anaeromyxobacter		155
AD3_ge	Filimonas		18					0319-6G20_ge	Anaerosporobacter		65
Aerococcus	JG36-TzT-191_ge		18					0319-6G20_ge	Ancylobacter		98
Aeromonas	Lapillicoccus		18					0319-6G20_ge	Ancylothrix_8PC		39
37-13_ge	AD3_ge		17					0319-6G20_ge	Angustibacter		243
A0839_ge	Azohydromonas		17					0319-6G20_ge	Antricoccus		55
AAP99	Catenibacterium		17					0319-6G20_ge	Aquabacterium		18
Actinocorallia	Demequinaceae_unclassified		17					0319-6G20_ge	Aquamicrobium		8
Aerococcus	Ketogulonicigenium		17					0319-6G20_ge	Aquisphaera		261
Aetherobacter	Moraxellaceae_ge		17					0319-6G20_ge	Arcicella		81
Aetherobacter	Nocardia		17					0319-6G20_ge	Arcticibacter		104
Actinocorallia	Dokdonella		16					0319-6G20_ge	Arenimonas		312
Actinomyces	Erysipelatoclostridium		16					0319-6G20_ge	Aridibacter		282
Aerococcus	IS-44		16					0319-6G20_ge	Armatimonadales_ge		193
Aeromonas	Ktedonobacteraceae_unclassified		16					0319-6G20_ge	Armatimonadales_unclassified		226
Aeromonas	Leptolyngbya_EcFYyyy-00		16					0319-6G20_ge	Armatimonadetes_unclassified		4
Aetherobacter	Nitrosospira		16					0319-6G20_ge	Armatimonas		4
37-13_ge	Algoriphagus		15					0319-6G20_ge	Arsenicicoccus		297
A0839_ge	Bauldia		15					0319-6G20_ge	Arsenicitalea		44
Acidisphaera	Dechloromonas		15					0319-6G20_ge	Arthrobacter		248
Acidisphaera	Deltaproteobacteria_unclassified		15					0319-6G20_ge	Asticcacaulis		296
Aerococcus	Granulicella		15					0319-6G20_ge	Atopostipes		4
Afipia	Obscuribacterales_ge		15					0319-6G20_ge	Aurantimonas		259
Agromyces	OLB8		15					0319-6G20_ge	Azohydromonas		141
37-13_ge	Algoriella		14					0319-6G20_ge	Bacillaceae_unclassified		198
A0839_ge	Anaerolineae_unclassified		14					0319-6G20_ge	Bacillales_unclassified		297
A21b_ge	Bogoriellaceae_unclassified		14					0319-6G20_ge	Bacillus		223
AAP99	Catenuloplanes		14					0319-6G20_ge	Bacteriovorax		234
Aerococcus	Geobacter		14					0319-6G20_ge	Bacteroides		95
Aerococcus	Ilumatobacteraceae_unclassified		14					0319-6G20_ge	Bacteroidetes_unclassified		3
Aerococcus	KD3-10_ge		14					0319-6G20_ge	Bacteroidetes_vadinHA17_ge		38
Aeromonas	Luedemannella		14					0319-6G20_ge	Bacteroidia_unclassified		296
Agromyces	Parafilimonas		14					0319-6G20_ge	Bdellovibrio		91
A0839_ge	Armatimonas		13					0319-6G20_ge	Belnapia		188
A21b_ge	Caldilineaceae_unclassified		13					0319-6G20_ge	Betaproteobacteriales_unclassified		193
AAP99	Carnobacteriaceae_unclassified		13					0319-6G20_ge	Beutenbergiaceae_unclassified		120
Acidipila	Chitinophaga		13					0319-6G20_ge	Bifidobacterium		6
Acidisoma	CL500-29_marine_group		13					0319-6G20_ge	BIrii41_ge		296
Actinocorallia	Dermacoccaceae_unclassified		13					0319-6G20_ge	Blastocatella		296
Actinocorallia	Dolosigranulum		13					0319-6G20_ge	Blastocatellaceae_unclassified		296
Aeromonas	Lachnoclostridium		13					0319-6G20_ge	Blastococcus		186
Aeromonas	Lachnospiraceae_unclassified		13					0319-6G20_ge	Blastomonas		187
Aetherobacter	Methylibium		13					0319-6G20_ge	Blautia		49
Aetherobacter	Methylophilus		13					0319-6G20_ge	Blfdi19_ge		248
Agromyces	Oscillatoria_SAG_1459-8		13					0319-6G20_ge	Bosea		296
Agromyces	Pedomicrobium		13					0319-6G20_ge	Brachybacterium		24
Alicyclobacillus	Rubritaleaceae_unclassified		13					0319-6G20_ge	Bradyrhizobium		193
Alicyclobacillus	Schlesneria		13					0319-6G20_ge	Brevibacillus		53
37-13_ge	Actinocorallia		12					0319-6G20_ge	Brevibacterium		197
A0839_ge	Anaerolinea		12					0319-6G20_ge	Brochothrix		109
A0839_ge	Bacteriovorax		12					0319-6G20_ge	Bryobacter		296
AAP99	Catellatospora		12					0319-6G20_ge	Bryocella		234
Acidipila	CENA359		12					0319-6G20_ge	Buchnera		131
Acidisphaera	Corallococcus		12					0319-6G20_ge	Burkholderia-Caballeronia-Paraburkholderia		296
Acidisphaera	Deinococcaceae_unclassified		12					0319-6G20_ge	Burkholderiaceae_ge		26
Actinotalea	Facklamia		12					0319-6G20_ge	C0119_ge		186
AD3_ge	Faecalibacterium		12					0319-6G20_ge	Caenimonas		193
Aeromonas	Lachnospiraceae_ge		12					0319-6G20_ge	Caldilineaceae_unclassified		10
Aeromonas	Lactobacillus		12					0319-6G20_ge	Calothrix_KVSF5		1
Aetherobacter	Microbacterium		12					0319-6G20_ge	Calothrix_PCC-6303		3
Agromyces	Phormidesmis_ANT.L52.6		12					0319-6G20_ge	Candidatus_Accumulibacter		4
Agromyces	Pigmentiphaga		12					0319-6G20_ge	Candidatus_Alysiosphaera		296
37-13_ge	Acidipila		11					0319-6G20_ge	Candidatus_Koribacter		55
A0839_ge	Anaerolineaceae_unclassified		11					0319-6G20_ge	Candidatus_Lumbricincola		85
Acidisphaera	Collinsella		11					0319-6G20_ge	Candidatus_Nitrotoga		1
Acidisphaera	Defluviicoccus		11					0319-6G20_ge	Candidatus_Nostocoida		32
Actinomyces	Empedobacter		11					0319-6G20_ge	Candidatus_Ovatusbacter		21
Aerococcus	Hafnia-Obesumbacterium		11					0319-6G20_ge	Candidatus_Solibacter		296
Aerococcus	Ignavibacteria_unclassified		11					0319-6G20_ge	Candidatus_Udaeobacter		296
Aerococcus	Kaistia		11					0319-6G20_ge	Candidatus_Xiphinematobacter		312
Aeromonas	Lacunisphaera		11					0319-6G20_ge	Carnobacteriaceae_unclassified		25
Aeromonas	Leptolyngbya_PCC-6306		11					0319-6G20_ge	Carnobacterium		116
AKYH767_ge	possible_genus_04		11					0319-6G20_ge	Catellatospora		93
Alicyclobacillus	Ruminococcaceae_unclassified		11					0319-6G20_ge	Catellicoccus		12
37-13_ge	A21b_ge		10					0319-6G20_ge	Catenibacterium		14
A0839_ge	Arsenicicoccus		10					0319-6G20_ge	Caulobacter		296
Acidipila	Cellulomonadaceae_unclassified		10					0319-6G20_ge	Caulobacteraceae_unclassified		91
Acidipila	Cereibacter		10					0319-6G20_ge	CCD24_ge		23
Acidipila	Chitinophagales_unclassified		10					0319-6G20_ge	Cellulomonadaceae_unclassified		4
Acidisphaera	Cystobacter		10					0319-6G20_ge	Cellulomonas		188
Actinocorallia	DS-100_ge		10					0319-6G20_ge	Cellulosimicrobium		4
AD3_ge	Faecalitalea		10					0319-6G20_ge	Cellvibrio		186
Aerococcus	Hydrogenispora		10					0319-6G20_ge	CENA359		16
Aerococcus	Janibacter		10					0319-6G20_ge	Cereibacter		116
Aerococcus	JCM_18997		10					0319-6G20_ge	Chalicogloea_CCALA_975		51
Aerococcus	Kribbella		10					0319-6G20_ge	Chamaesiphon_PCC-7430		183
Aeromonas	Lactobacillales_unclassified		10					0319-6G20_ge	Chiayiivirga		128
Aeromonas	Leptolyngbya_VRUC_135		10					0319-6G20_ge	Chitinophaga		19
Aeromonas	Lysinibacillus		10					0319-6G20_ge	Chitinophagaceae_unclassified		296
37-13_ge	AAP99		9					0319-6G20_ge	Chitinophagales_unclassified		27
37-13_ge	Actinomyces		9					0319-6G20_ge	Chloroflexaceae_unclassified		296
A0839_ge	Anaerococcus		9					0319-6G20_ge	Chloroflexales_unclassified		1
A0839_ge	Armatimonadales_unclassified		9					0319-6G20_ge	Chloroflexi_unclassified		236
AAP99	Candidatus_Nostocoida		9					0319-6G20_ge	Chloroflexia_unclassified		3
Actinocorallia	Dietzia		9					0319-6G20_ge	Chloronema		35
Actinocorallia	Dinghuibacter		9					0319-6G20_ge	Chroococcidiopsaceae_unclassified		191
Actinomyces	Enterococcaceae_unclassified		9					0319-6G20_ge	Chryseobacterium		45
AD3_ge	Finegoldia		9					0319-6G20_ge	Chryseolinea		282
Aerococcus	Holdemanella		9					0319-6G20_ge	Chthoniobacter		91
Aeromonas	Larkinella		9					0319-6G20_ge	Chthoniobacteraceae_ge		10
Aetherobacter	Methylophilaceae_unclassified		9					0319-6G20_ge	Chthoniobacterales_unclassified		42
AKYG1722_ge	Porphyrobacter		9					0319-6G20_ge	Chthonomonas		186
AKYH767_ge	Prosthecomicrobium		9					0319-6G20_ge	Citricoccus		85
Algoriphagus	Rhodanobacter		9					0319-6G20_ge	CL500-29_marine_group		8
37-13_ge	Acidisoma		8					0319-6G20_ge	Clostridiaceae_1_unclassified		64
A0839_ge	Bacteroidetes_vadinHA17_ge		8					0319-6G20_ge	Clostridioides		5
A0839_ge	Blastomonas		8					0319-6G20_ge	Clostridium_sensu_stricto_1		315
Acidicaldus	CCD24_ge		8					0319-6G20_ge	Clostridium_sensu_stricto_12		19
Acidipila	Chloroflexia_unclassified		8					0319-6G20_ge	Clostridium_sensu_stricto_13		193
Acidisphaera	Corynebacteriaceae_unclassified		8					0319-6G20_ge	Clostridium_sensu_stricto_9		76
Actinomyces	Ellin6067		8					0319-6G20_ge	Cnuella		66
AD3_ge	Fodinicola		8					0319-6G20_ge	Cohnella		100
Aetherobacter	Microcoleus_PCC-7113		8					0319-6G20_ge	Coleofasciculaceae_unclassified		135
Aetherobacter	mle1-27_ge		8					0319-6G20_ge	Coprococcus_2		3
Aetherobacter	Nonomuraea		8					0319-6G20_ge	Corallococcus		240
Afipia	NS11-12_marine_group_ge		8					0319-6G20_ge	Corynebacteriaceae_unclassified		15
Algoriphagus	Rhodoblastus		8					0319-6G20_ge	Corynebacteriales_unclassified		229
Algoriphagus	Rhodoplanes		8					0319-6G20_ge	Corynebacterium		18
Alicyclobacillus	Rufibacter		8					0319-6G20_ge	Corynebacterium_1		115
Alicyclobacillus	Rummeliibacillus		8					0319-6G20_ge	CPla-3_termite_group_ge		15
37-13_ge	AKYG1722_ge		7					0319-6G20_ge	Craurococcus		198
A0839_ge	Anaeromyxobacter		7					0319-6G20_ge	Cryobacterium		181
A0839_ge	Asanoa		7					0319-6G20_ge	Cryptosporangium		140
A0839_ge	Blfdi19_ge		7					0319-6G20_ge	Curtobacterium		38
AAP99	Capnocytophaga		7					0319-6G20_ge	Cystobacter		86
Acidipila	Chiayiivirga		7					0319-6G20_ge	Cytophaga		296
Acidipila	Chloronema		7					0319-6G20_ge	Cytophagaceae_ge		170
Acidisoma	Citricoccus		7					0319-6G20_ge	Cytophagaceae_unclassified		61
Acidisphaera	Cytophagaceae_ge		7					0319-6G20_ge	Cytophagales_unclassified		296
Actinocorallia	Dermacoccus		7					0319-6G20_ge	Dactylosporangium		195
Actinocorallia	Desulfosporosinus		7					0319-6G20_ge	Dechloromonas		63
Aerococcus	IMCC26134		7					0319-6G20_ge	Defluviicoccus		3
Aerococcus	Kamptonema_PCC-6407		7					0319-6G20_ge	Delftia		3
Aeromonas	Leuconostoc		7					0319-6G20_ge	Demequina		162
Aetherobacter	Melittangium		7					0319-6G20_ge	Demequinaceae_unclassified		153
Aetherobacter	Nesterenkonia		7					0319-6G20_ge	Dermabacteraceae_unclassified		36
Agromyces	OLB12		7					0319-6G20_ge	Dermacoccaceae_unclassified		21
AKYG1722_ge	Pleurocapsa_PCC-7319		7					0319-6G20_ge	Dermacoccus		59
Algoriphagus	Roseiflexaceae_unclassified		7					0319-6G20_ge	Dermatophilaceae_unclassified		65
Algoriphagus	Roseimicrobium		7					0319-6G20_ge	Desemzia		30
Alkanindiges	Subgroup_17_ge		7					0319-6G20_ge	Desulfosporosinus		26
37-13_ge	Aliihoeflea		6					0319-6G20_ge	Devosia		193
A0839_ge	Blautia		6					0319-6G20_ge	Devosiaceae_unclassified		186
AD3_ge	Flavobacteriaceae_unclassified		6					0319-6G20_ge	Dietzia		44
AD3_ge	Fusobacterium		6					0319-6G20_ge	Dinghuibacter		62
Aerococcus	Hirschia		6					0319-6G20_ge	Diplorickettsiaceae_unclassified		41
Aerococcus	Hydrogenophaga		6					0319-6G20_ge	Dokdonella		299
Aetherobacter	Methylorosula		6					0319-6G20_ge	Dolosigranulum		1
Aetherobacter	Microcoleus_SAG_1449-1a		6					0319-6G20_ge	Dongia		1
Agromyces	Ornithinibacter		6					0319-6G20_ge	DS-100_ge		174
Agromyces	Oxalicibacterium		6					0319-6G20_ge	Duganella		188
Agromyces	Parachlamydiaceae_unclassified		6					0319-6G20_ge	E1B-B3-114		8
Agromyces	Persicitalea		6					0319-6G20_ge	Edaphobacter		70
Algoriella	Pseudactinotalea		6					0319-6G20_ge	Ellin6055		236
Alicyclobacillus	S085_ge		6					0319-6G20_ge	Ellin6067		212
Alicyclobacillus	SepB-3_ge		6					0319-6G20_ge	Emticicia		106
37-13_ge	Afipia		5					0319-6G20_ge	Endobacter		3
A0839_ge	Azospirillum		5					0319-6G20_ge	Enhydrobacter		282
A0839_ge	B12-WMSP1_ge		5					0319-6G20_ge	Ensifer		7
Acidisphaera	Corynebacterium		5					0319-6G20_ge	Enterococcaceae_unclassified		60
Actinomyces	E1B-B3-114		5					0319-6G20_ge	Enterococcus		90
AD3_ge	FFCH7168		5					0319-6G20_ge	env.OPS_17_ge		297
Aerococcus	JG30-KF-AS9_ge		5					0319-6G20_ge	Escherichia-Shigella		3
Aerococcus	Kallotenuales_unclassified		5					0319-6G20_ge	Exiguobacterium		297
Aerococcus	Kocuria		5					0319-6G20_ge	Facklamia		4
Aetherobacter	Marvinbryantia		5					0319-6G20_ge	Faecalibacterium		23
Aetherobacter	Megamonas		5					0319-6G20_ge	Faecalitalea		23
Aetherobacter	Methylotenera		5					0319-6G20_ge	FBP_ge		96
Agromyces	OLB13		5					0319-6G20_ge	Ferruginibacter		94
Agromyces	Paeniclostridium		5					0319-6G20_ge	FFCH7168		34
Agromyces	Pedosphaeraceae_unclassified		5					0319-6G20_ge	Fibrella		296
Agromyces	PeM15_ge		5					0319-6G20_ge	Filimonas		4
Agromyces	Phormidesmis_ANT.LACV5.1		5					0319-6G20_ge	Fimbriiglobus		296
AKYG1722_ge	Planococcus		5					0319-6G20_ge	Fimbriimonadaceae_ge		193
AKYH767_ge	Prevotella_9		5					0319-6G20_ge	Fimbriimonadaceae_unclassified		221
Algoriella	Pseudofulvimonas		5					0319-6G20_ge	Fimbriimonadales_unclassified		9
Algoriella	Pseudoxanthomonas		5					0319-6G20_ge	Finegoldia		24
Algoriella	RCP2-54_ge		5					0319-6G20_ge	Flaviaesturariibacter		4
Alicyclobacillus	Sediminibacterium		5					0319-6G20_ge	Flavihumibacter		84
Alicyclobacillus	Siphonobacter		5					0319-6G20_ge	Flavisolibacter		296
Aliihoeflea	SJA-15_ge		5					0319-6G20_ge	Flavitalea		229
37-13_ge	Amantichitinum		4					0319-6G20_ge	Flavobacteriaceae_unclassified		106
A0839_ge	Beutenbergiaceae_unclassified		4					0319-6G20_ge	Flexibacter		255
Acidisoma	Chthonobacter		4					0319-6G20_ge	Flexivirga		35
Actinocorallia	Desemzia		4					0319-6G20_ge	Fluviicola		243
AD3_ge	Gammaproteobacteria_unclassified		4					0319-6G20_ge	Fodinicola		162
Aerococcus	Knoellia		4					0319-6G20_ge	Fonticella		2
Aeromonas	Leptothrix		4					0319-6G20_ge	Frankiales_unclassified		96
Aeromonas	Lineage_IIb_ge		4					0319-6G20_ge	Frigoribacterium		11
Aetherobacter	Microtrichaceae_unclassified		4					0319-6G20_ge	Frondihabitans		6
Aetherobacter	Myxococcus		4					0319-6G20_ge	Fusobacterium		38
Aetherobacter	Neisseria		4					0319-6G20_ge	Gaiella		94
Afipia	Nostoc_PCC-7107		4					0319-6G20_ge	Gaiellales_unclassified		296
Agromyces	Parviterribacter		4					0319-6G20_ge	Galbitalea		282
Agromyces	Peptococcus		4					0319-6G20_ge	Gammaproteobacteria_unclassified		240
Algoriella	Psychrobacillus		4					0319-6G20_ge	Gemella		35
Algoriphagus	Romboutsia		4					0319-6G20_ge	Geminicoccaceae_unclassified		169
Alkanindiges	Sporichthyaceae_unclassified		4					0319-6G20_ge	Geminicoccus		267
Alkanindiges	Steroidobacteraceae_unclassified		4					0319-6G20_ge	Gemmata		296
Alkanindiges	Subgroup_2_ge		4					0319-6G20_ge	Gemmataceae_unclassified		296
37-13_ge	AKYH767_ge		3					0319-6G20_ge	Gemmatimonadaceae_unclassified		236
A0839_ge	Bacteroides		3					0319-6G20_ge	Gemmatimonas		296
AAP99	Candidatus_Protochlamydia		3					0319-6G20_ge	Gemmatirosa		193
Acidisphaera	Corynebacteriales_unclassified		3					0319-6G20_ge	Geobacter		120
Acidisphaera	Delftia		3					0319-6G20_ge	Geodermatophilaceae_unclassified		296
AD3_ge	Fonticella		3					0319-6G20_ge	Geodermatophilus		96
Aerococcus	Ktedonobacter		3					0319-6G20_ge	Gillisia		2
Aeromonas	Leucobacter		3					0319-6G20_ge	Gitt-GS-136_ge		260
Aeromonas	Longimicrobiaceae_ge		3					0319-6G20_ge	Gloeobacter_PCC-7421		7
Aeromonas	Luteitalea		3					0319-6G20_ge	Glutamicibacter		248
Aetherobacter	Neorhizobium		3					0319-6G20_ge	Granulicatella		1
Afipia	Nordella		3					0319-6G20_ge	Granulicella		234
Agromyces	OPB56_ge		3					0319-6G20_ge	Haemophilus		102
Agromyces	Parasediminibacterium		3					0319-6G20_ge	Haliangium		296
Agromyces	Pasteurellaceae_unclassified		3					0319-6G20_ge	Hansschlegelia		302
AKYG1722_ge	Porphyromonas		3					0319-6G20_ge	Herpetosiphon		296
Algoriella	Ramlibacter		3					0319-6G20_ge	Hirschia		164
Algoriphagus	Roseococcus		3					0319-6G20_ge	Holdemanella		9
Alicyclobacillus	Saccharimonadales_ge		3					0319-6G20_ge	HSB_OF53-F07		7
Alicyclobacillus	Saccharomonospora		3					0319-6G20_ge	Hydrogenophaga		12
Alicyclobacillus	SBR1031_ge		3					0319-6G20_ge	Hyphomicrobium		296
Alicyclobacillus	Sinobaca		3					0319-6G20_ge	Iamia		296
Alkanindiges	Sporocytophaga		3					0319-6G20_ge	Ignavibacteria_unclassified		27
Allobaculum	vadinHA49_ge		3					0319-6G20_ge	Ilumatobacter		51
01D2Z36_ge	01D2Z36_ge		2					0319-6G20_ge	Ilumatobacteraceae_unclassified		192
01D2Z36_ge	11-24_ge		2					0319-6G20_ge	IMCC26134		243
37-13_ge	Actinotalea		2					0319-6G20_ge	IMCC26207		138
37-13_ge	Alloprevotella		2					0319-6G20_ge	IMCC26256_ge		296
A0839_ge	Ancylothrix_8PC		2					0319-6G20_ge	Inquilinus		1
A0839_ge	Aquabacterium		2					0319-6G20_ge	IS-44		120
A0839_ge	Armatimonadetes_unclassified		2					0319-6G20_ge	Isosphaeraceae_unclassified		290
Acidisoma	Chthoniobacteraceae_ge		2					0319-6G20_ge	Janibacter		7
Acidisoma	Cnuella		2					0319-6G20_ge	Janthinobacterium		34
AD3_ge	Flexibacter		2					0319-6G20_ge	JCM_18997		22
AD3_ge	Gemella		2					0319-6G20_ge	Jeotgalicoccus		24
Aeromonas	Kurthia		2					0319-6G20_ge	JG30-KF-AS9_ge		9
Aetherobacter	Moraxella		2					0319-6G20_ge	JG30-KF-CM45_ge		94
Agromyces	Ohtaekwangia		2					0319-6G20_ge	JG36-TzT-191_ge		42
Agromyces	Paludibaculum		2					0319-6G20_ge	JGI_0001001-H03		296
Agromyces	Paludisphaera		2					0319-6G20_ge	Kaistia		103
Agromyces	Peptostreptococcaceae_unclassified		2					0319-6G20_ge	Kallotenuales_unclassified		150
Agromyces	Phascolarctobacterium		2					0319-6G20_ge	Kamptonema_PCC-6407		234
Agromyces	Phormidium_CYN64		2					11-24_ge	KCM-B-112		55
AKYG1722_ge	Plot4-2H12		2					11-24_ge	KD3-10_ge		4
Algoriella	Pseudorhodobacter		2					11-24_ge	KD3-93_ge		284
Algoriphagus	Rickettsiales_unclassified		2					11-24_ge	KD4-96_ge		193
Algoriphagus	Roseiarcus		2					11-24_ge	Ketogulonicigenium		17
Algoriphagus	Rothia		2					11-24_ge	Kineosporia		193
Alicyclobacillus	Rubrobacter		2					11-24_ge	Kineosporiaceae_unclassified		89
Alicyclobacillus	Salipaludibacillus		2					11-24_ge	Knoellia		30
Alicyclobacillus	Scytonema_UTEX_2349		2					11-24_ge	Kocuria		48
Alicyclobacillus	Silvanigrella		2					11-24_ge	Kribbella		110
Aliihoeflea	SM1A02		2					11-24_ge	Ktedonobacter		69
Alkanindiges	Tabrizicola		2					11-24_ge	Ktedonobacteraceae_unclassified		11
Allobaculum	Undibacterium		2					11-24_ge	Kurthia		1
37-13_ge	Acidicaldus		1					11-24_ge	Kytococcus		52
A0839_ge	Aridibacter		1					11-24_ge	Labrys		296
A21b_ge	Brucella		1					11-24_ge	Lachnoclostridium		85
AAP99	Candidatus_Ovatusbacter		1					11-24_ge	Lachnospiraceae_ge		132
Acidisphaera	Cohnella		1					11-24_ge	Lachnospiraceae_unclassified		27
Acidisphaera	Coprococcus_2		1					11-24_ge	Lacihabitans		58
Acidisphaera	Cylindrospermum_PCC-7417		1					37-13_ge	Lactobacillus		48
Actinocorallia	Dermatophilaceae_unclassified		1					37-13_ge	Lactococcus		296
Actinomyces	Erysipelotrichaceae_unclassified		1					37-13_ge	Lacunisphaera		261
Actinotalea	Exiguobacterium		1					37-13_ge	Lapillicoccus		99
AD3_ge	Frankiaceae_unclassified		1					37-13_ge	Larkinella		183
Aerococcus	Haemophilus		1					37-13_ge	Lautropia		157
Aerococcus	Herbinix		1					37-13_ge	LB3-76		6
Afipia	NS9_marine_group_ge		1					37-13_ge	Leptolyngbya_ANT.L52.2		289
Agromyces	Pedosphaeraceae_ge		1					37-13_ge	Leptolyngbya_ANT.L67.1		11
Agromyces	Phormidium_SAG_37.90		1					37-13_ge	Leptolyngbya_EcFYyyy-00		20
Algoriella	Pseudanabaena_PCC-7429		1					37-13_ge	Leptolyngbya_Es-Yyy1000		237
Algoriella	Pseudonocardiaceae_unclassified		1					37-13_ge	Leptolyngbya_PCC-6306		18
Algoriella	Pseudorhodoferax		1					37-13_ge	Leptolyngbya_VRUC_135		3
Algoriella	RB41		1					37-13_ge	Leptolyngbyaceae_unclassified		119
Algoriella	Rheinheimera		1					37-13_ge	Leptothrix		56
Algoriphagus	Rhodocyclaceae_unclassified		1					37-13_ge	Leucobacter		81
Algoriphagus	Rhodopirellula		1					37-13_ge	Leuconostoc		94
Algoriphagus	Rhodothermaceae_unclassified		1					37-13_ge	Longimicrobiaceae_ge		16
Algoriphagus	Rickettsia		1					37-13_ge	Luedemannella		94
Alicyclobacillus	Sandaracinaceae_unclassified		1					37-13_ge	Luteibacter		254
Alicyclobacillus	SH-PL14		1					37-13_ge	Luteimonas		302
Aliihoeflea	SM2D12_ge		1					37-13_ge	Luteitalea		154
Aliihoeflea	Solibacteraceae_(Subgroup_3)_unclassified		1					37-13_ge	Luteolibacter		302
Aliihoeflea	Solitalea		1					37-13_ge	Lysinibacillus		282
Alkanindiges	Sphingobacterium		1					37-13_ge	Lysobacter		139
Alkanindiges	Sphingopyxis		1					37-13_ge	Macrococcus		32
Alkanindiges	Steroidobacter		1					37-13_ge	Magnetospirillum		3
Alkanindiges	Subgroup_6_unclassified		1					37-13_ge	Marisediminicola		5
Alkanindiges	Terrimicrobium		1					37-13_ge	Marmoricola		91
Alkanindiges	Thermoactinomyces		1					37-13_ge	Mastigocladopsis_PCC-10914		12
Alkanindiges	Thermobacillus		1					37-13_ge	MB-A2-108_ge		315
Alkanindiges	Thermoflavimicrobium		1					37-13_ge	Megamonas		57
Allobaculum	Vampirovibrionales_ge		1					37-13_ge	Melittangium		5
Allobaculum	Weeksellaceae_unclassified		1					37-13_ge	Mesorhizobium		247
Allobaculum	Weissella		1					37-13_ge	Methylibium		63
Allobaculum	Verrucomicrobium		1					37-13_ge	Methylophilaceae_unclassified		282
Allobaculum	Verrucosispora		1					37-13_ge	Methylophilus		71
Allobaculum	Verticia		1					37-13_ge	Methylopila		33
A21b_ge	Caenimonas		0					37-13_ge	Methylopilaceae_unclassified		64
AD3_ge	Frondihabitans		0					37-13_ge	Methylorosula		74
Aeromonas	Laceyella		0					37-13_ge	Methylotenera		201
Aeromonas	Lacihabitans		0					37-13_ge	Microbacterium		94
Aeromonas	Leptolyngbya_ANT.L67.1		0					37-13_ge	Micrococcus		182
Aeromonas	Macrococcus		0					37-13_ge	Microcoleus_PCC-7113		86
Aetherobacter	Methylopilaceae_unclassified		0					37-13_ge	Microcoleus_SAG_1449-1a		29
Aetherobacter	Nibrella		0					37-13_ge	Micromonospora		282
Agromyces	Paenibacillaceae_unclassified		0					37-13_ge	Micromonosporaceae_unclassified		94
Agromyces	Peptoclostridium		0					37-13_ge	Microscillaceae_unclassified		294
AKYG1722_ge	Pontibacter		0					37-13_ge	Microtrichales_unclassified		296
Algoriella	Pseudorhodoplanes		0					37-13_ge	Microvirga		96
Algoriella	Quadrisphaera		0					37-13_ge	mle1-27_ge		67
Algoriphagus	Rhodomicrobium		0					37-13_ge	mle1-7		37
Alicyclobacillus	Rudanella		0					37-13_ge	MN_122.2a		3
Alicyclobacillus	S0134_terrestrial_group_ge		0					37-13_ge	MND1		104
Alicyclobacillus	Sandaracinus		0					37-13_ge	Modestobacter		186
Alicyclobacillus	Sericytochromatia_ge		0					37-13_ge	Moraxella		47
Alicyclobacillus	Shinella		0					37-13_ge	Moraxellaceae_ge		22
Alicyclobacillus	Simplicispira		0					37-13_ge	Mycobacterium		91
Aliihoeflea	Sphingoaurantiacus		0					37-13_ge	Myxococcus		71
Alkanindiges	Sphingobacteriales_unclassified		0					37-13_ge	Nannocystis		312
Alkanindiges	Staphylococcaceae_unclassified		0					37-13_ge	Neisseria		49
Alkanindiges	Stenotrophobacter		0					37-13_ge	Neomicrococcus		59
Alkanindiges	Streptosporangium		0					37-13_ge	Neorhizobium		55
Alkanindiges	Sutterella		0					37-13_ge	Nesterenkonia		106
Alkanindiges	Symbiobacterium		0					37-13_ge	Nibrella		34
Alkanindiges	Tahibacter		0					37-13_ge	Nitrosospira		114
Alkanindiges	Taibaiella		0					37-13_ge	Nitrospira		88
Alkanindiges	TRA3-20_ge		0					37-13_ge	Nocardia		56
Alkanindiges	Trichococcus		0					37-13_ge	Nocardioidaceae_unclassified		302
Allobaculum	Tumebacillus		0					37-13_ge	Nocardiopsis		10
Allobaculum	UBA6140		0					37-13_ge	Nodosilinea_PCC-7104		246
Allobaculum	Unknown_Family_unclassified		0					37-13_ge	Nostoc_PCC-7107		30
Allobaculum	Variovorax		0					37-13_ge	Nostoc_PCC-73102		296
Allobaculum	WD260_ge		0					37-13_ge	Nostocaceae_unclassified		19
Allobaculum	Verrucomicrobiales_unclassified		0					37-13_ge	Noviherbaspirillum		91
Allobaculum	Wilmottia_Ant-Ph58		0					37-13_ge	Novosphingobium		84
Allobaculum	Xanthomonadales_unclassified		0					37-13_ge	NS11-12_marine_group_ge		234
Allobaculum	Xanthomonas		0					37-13_ge	NS9_marine_group_ge		52
Allobaculum	Xylophilus		0					37-13_ge	Obscuribacterales_ge		35
Alloprevotella	Yersinia		0					37-13_ge	Occallatibacter		25
Alloprevotella	Zavarzinella		0					37-13_ge	Oceanobacillus		8
								37-13_ge	Ohtaekwangia		260
								37-13_ge	OLB12		284
								37-13_ge	OLB13		39
								37-13_ge	OLB14_ge		35
								37-13_ge	OLB8		243
								37-13_ge	Oligoflexaceae_unclassified		2
								37-13_ge	Oligoflexus		42
								37-13_ge	OM27_clade		315
								37-13_ge	OPB41_ge		42
								37-13_ge	OPB56_ge		225
								67-14_ge	Opitutaceae_unclassified		186
								67-14_ge	Opitutus		296
								67-14_ge	Ornithinibacter		9
								67-14_ge	Ornithinicoccus		10
								67-14_ge	Ornithinimicrobium		61
								67-14_ge	Oryzihumus		29
								67-14_ge	Oscillatoria_SAG_1459-8		289
								67-14_ge	Oxalicibacterium		156
								67-14_ge	P3OB-42_ge		4
								67-14_ge	Paenarthrobacter		271
								67-14_ge	Paenibacillaceae_unclassified		4
								67-14_ge	Paenibacillus		297
								67-14_ge	Paeniclostridium		7
								67-14_ge	Paeniglutamicibacter		302
								67-14_ge	Pajaroellobacter		296
								67-14_ge	Paludibacter		14
								67-14_ge	Paludibaculum		141
								67-14_ge	Paludisphaera		42
								67-14_ge	Parachlamydiaceae_unclassified		11
								67-14_ge	Paraclostridium		52
								67-14_ge	Paracoccus		297
								67-14_ge	Parafilimonas		260
								67-14_ge	Parasediminibacterium		34
								67-14_ge	Parasegetibacter		161
								67-14_ge	Parviterribacter		222
								67-14_ge	Pasteurellaceae_unclassified		11
								67-14_ge	Patescibacteria_unclassified		52
								67-14_ge	Patulibacter		185
								67-14_ge	Pedomicrobium		191
								67-14_ge	Pedosphaeraceae_ge		229
								67-14_ge	Pedosphaeraceae_unclassified		3
								67-14_ge	Pelosinus		29
								67-14_ge	PeM15_ge		234
								67-14_ge	Peptoclostridium		84
								67-14_ge	Peptoniphilus		33
								67-14_ge	Peptostreptococcaceae_unclassified		77
								67-14_ge	Peredibacter		294
								67-14_ge	Persicitalea		70
								67-14_ge	Phaselicystis		296
								67-14_ge	Phenylobacterium		296
								67-14_ge	Phormidesmis_ANT.L52.6		281
								67-14_ge	Phormidesmis_ANT.LACV5.1		98
								67-14_ge	Phormidium_CYN64		149
								67-14_ge	Phormidium_SAG_37.90		241
								67-14_ge	Phycicoccus		89
								67-14_ge	Pigmentiphaga		62
								67-14_ge	Pir4_lineage		302
								67-14_ge	Pirellula		275
								67-14_ge	Pirellulaceae_unclassified		5
								67-14_ge	Piscinibacter		296
								67-14_ge	Planifilum		18
								67-14_ge	Planococcaceae_unclassified		312
								67-14_ge	Planococcus		118
								67-14_ge	Pleurocapsa_PCC-7319		51
								67-14_ge	Plot4-2H12		33
								67-14_ge	PLTA13_ge		6
								67-14_ge	PMMR1		36
								67-14_ge	Polaromonas		193
								67-14_ge	Polyangiaceae_unclassified		178
								67-14_ge	Polymorphobacter		296
								67-14_ge	Porphyrobacter		131
								67-14_ge	Porphyromonas		43
								67-14_ge	possible_genus_04		40
								67-14_ge	Prevotella_9		52
								67-14_ge	Prosthecobacter		236
								67-14_ge	Prosthecomicrobium		2
								67-14_ge	Pseudactinotalea		68
								67-14_ge	Pseudanabaena_PCC-7429		96
								67-14_ge	Pseudarthrobacter		186
								67-14_ge	Pseudochrobactrum		31
								67-14_ge	Pseudoflavitalea		13
								67-14_ge	Pseudofulvimonas		1
								67-14_ge	Pseudonocardia		94
								67-14_ge	Pseudonocardiaceae_unclassified		195
								67-14_ge	Pseudorhodobacter		131
								67-14_ge	Pseudorhodoferax		107
								67-14_ge	Pseudorhodoplanes		148
								67-14_ge	Pseudoxanthomonas		302
								67-14_ge	Psychrobacillus		33
								67-14_ge	Psychrobacter		200
								67-14_ge	Psychroglaciecola		186
								67-14_ge	Pyrinomonadaceae_unclassified		1
								67-14_ge	Qipengyuania		267
								67-14_ge	Quadrisphaera		49
								A0839_ge	R7C24_ge		296
								A0839_ge	Ramlibacter		161
								A0839_ge	Rathayibacter		20
								A0839_ge	RB41		110
								A0839_ge	RBG-13-54-9_ge		8
								A0839_ge	Reyranella		296
								A0839_ge	Rhizobiales_unclassified		296
								A0839_ge	Rhodanobacter		168
								A0839_ge	Rhodanobacteraceae_unclassified		296
								A0839_ge	Rhodobacter		199
								A0839_ge	Rhodobacteraceae_unclassified		188
								A0839_ge	Rhodoblastus		46
								A0839_ge	Rhodococcus		94
								A0839_ge	Rhodocyclaceae_unclassified		47
								A0839_ge	Rhodocytophaga		247
								A0839_ge	Rhodoferax		254
								A0839_ge	Rhodomicrobium		16
								A0839_ge	Rhodopirellula		18
								A0839_ge	Rhodoplanes		188
								A0839_ge	Rhodopseudomonas		296
								A0839_ge	Rhodothermaceae_unclassified		5
								A0839_ge	Rhodovastum		296
								A0839_ge	Rickettsiales_unclassified		25
								A0839_ge	Romboutsia		214
								A0839_ge	Roseiarcus		17
								A0839_ge	Roseimicrobium		56
								A0839_ge	Roseococcus		90
								A0839_ge	Roseomonas		193
								A0839_ge	Rothia		57
								A0839_ge	Rubellimicrobium		186
								A0839_ge	Rubritaleaceae_unclassified		120
								A0839_ge	Rubrivirga		293
								A0839_ge	Rubrobacter		22
								A0839_ge	Rudaea		19
								A0839_ge	Rudanella		223
								A0839_ge	Ruminococcaceae_unclassified		11
								A0839_ge	Rummeliibacillus		8
								A0839_ge	Runella		18
								A0839_ge	S085_ge		62
								A0839_ge	Saccharibacillus		25
								A0839_ge	Saccharimonadales_ge		37
								A0839_ge	Sandaracinaceae_unclassified		65
								A0839_ge	Sandaracinus		103
								A0839_ge	Sanguibacter		67
								A0839_ge	SBR1031_ge		148
								A0839_ge	SBR1031_unclassified		5
								A0839_ge	Schlesneria		197
								A0839_ge	SC-I-84_ge		275
								A0839_ge	Scytonema_UTEX_2349		3
								A0839_ge	Sediminibacterium		101
								A0839_ge	Segetibacter		296
								A0839_ge	SepB-3_ge		11
								A0839_ge	Sericytochromatia_ge		213
								A0839_ge	SH-PL14		242
								A0839_ge	Silvanigrella		14
								A0839_ge	Simplicispira		85
								A0839_ge	Singulisphaera		296
								A0839_ge	Sinobaca		26
								A0839_ge	Siphonobacter		133
								A0839_ge	SJA-15_ge		1
								A0839_ge	Skermanella		296
								A0839_ge	SM2D12_ge		25
								A0839_ge	Solibacillus		103
								A0839_ge	Solibacteraceae_(Subgroup_3)_unclassified		215
								A0839_ge	Solirubrobacter		188
								A0839_ge	Solirubrobacteraceae_unclassified		89
								A0839_ge	Solirubrobacterales_unclassified		296
								A0839_ge	Solitalea		91
								A0839_ge	Sphingoaurantiacus		129
								A0839_ge	Sphingobacteriales_unclassified		212
								A0839_ge	Sphingobacterium		234
								A0839_ge	Sphingobium		296
								A0839_ge	Sphingopyxis		244
								A0839_ge	Sphingorhabdus		206
								A0839_ge	Spirosomaceae_unclassified		296
								A0839_ge	Sporichthyaceae_unclassified		15
								A0839_ge	Sporolactobacillaceae_unclassified		13
								A0839_ge	Sporosarcina		297
								A0839_ge	Staphylococcaceae_unclassified		23
								A0839_ge	Staphylococcus		1
								A0839_ge	Stenotrophobacter		122
								A0839_ge	Stenotrophomonas		188
								A0839_ge	Steroidobacter		275
								A0839_ge	Steroidobacteraceae_unclassified		13
								A0839_ge	Streptococcus		157
								A0839_ge	Streptomyces		297
								A0839_ge	Streptomycetaceae_unclassified		160
								A0839_ge	Streptosporangium		11
								A0839_ge	Subgroup_10		296
								A0839_ge	Subgroup_17_ge		128
								A0839_ge	Subgroup_2_ge		52
								A0839_ge	Subgroup_6_ge		188
								A0839_ge	Subgroup_6_unclassified		215
								A0839_ge	Subgroup_7_ge		4
								A0839_ge	Sutterella		27
								A0839_ge	SWB02		16
								A0839_ge	Symbiobacterium		92
								A0839_ge	Symplocastrum_CPER-KK1		41
								A0839_ge	Synechococcus_PCC-7502		1
								A0839_ge	Tabrizicola		94
								A0839_ge	Tahibacter		37
								A0839_ge	Taibaiella		296
								A0839_ge	Tardiphaga		296
								A0839_ge	Tepidisphaera		166
								A0839_ge	Tepidisphaeraceae_ge		267
								A0839_ge	Tepidisphaerales_unclassified		186
								A0839_ge	Terrabacter		296
								A0839_ge	Terriglobus		89
								A0839_ge	Terrimicrobium		45
								A0839_ge	Terrimonas		282
								A0839_ge	Terrisporobacter		29
								A0839_ge	Tetrasphaera		1
								A0839_ge	Thermoactinomyces		27
								A0839_ge	Thermoactinomycetaceae_unclassified		19
								A0839_ge	Thermobacillus		8
								A0839_ge	Thermoflavimicrobium		28
								A0839_ge	Thermoleophilia_unclassified		228
								A0839_ge	Thermomonas		203
								A0839_ge	Thiobacillus		2
								A0839_ge	TK10_ge		296
								A0839_ge	TRA3-20_ge		251
								A0839_ge	Trichococcus		62
								A0839_ge	Truepera		296
								A0839_ge	Tumebacillus		130
								A0839_ge	Turicibacter		54
								A0839_ge	UA11_ge		8
								A0839_ge	UBA6140		34
								A0839_ge	Uliginosibacterium		193
								A0839_ge	Undibacterium		196
								A0839_ge	Ureibacillus		43
								A0839_ge	vadinHA49_ge		260
								A0839_ge	Vampirovibrionales_ge		29
								A0839_ge	Variovorax		245
								A0839_ge	WCHB1-32		5
								A0839_ge	WD2101_soil_group_ge		188
								A0839_ge	WD260_ge		46
								A0839_ge	Weeksellaceae_unclassified		315
								A0839_ge	Weissella		64
								A0839_ge	Verrucomicrobiae_unclassified		236
								A0839_ge	Verrucomicrobiales_unclassified		225
								A0839_ge	Verrucomicrobium		243
								A0839_ge	Verrucosispora		26
								A0839_ge	Verticia		137
								A0839_ge	Williamsia		193
								A0839_ge	Wilmottia_Ant-Ph58		25
								A0839_ge	WPS-2_ge		134
								A0839_ge	Xanthobacteraceae_unclassified		296
								A0839_ge	Xanthomonadaceae_unclassified		206
								A0839_ge	Xanthomonadales_unclassified		120
								A0839_ge	Xanthomonas		99
								A0839_ge	Xylophilus		55
								A0839_ge	Yersinia		149
								A0839_ge	Zavarzinella		155
