# Supplementary material for: Microbial communities on dry natural rocks are richer and less stressed than those on man-made playgrounds
Source: Microbiol Spectr. 2025 Apr 9;13(5):e01930-24. doi: 10.1128/spectrum.01930-24 (PMC12054085; doi:10.1128/spectrum.01930-24)
Supplement: Table S3 — Results of indicator species analysis. [file spectrum.01930-24-s0003.xlsx]

## Sheet: Sheet1
Supplement Table 3. Indicator species analysis results of natural rock and artificial rubber habitats.
Group	Natural rock	p.value		phylum	class	order	family	genus	species
ASV000013	0.526	0.0243	*	Proteobacteria	Gammaproteobacteria	Pseudomonadales	Pseudomonadaceae	Pseudomonas	Pseudomonas aeruginosa , Pseudomonas lactis, Pseudomonas fluorescens , Pseudomonas paracarnis, Pseudomonas antarctica
ASV000028	0.534	0.0278	*	Actinobacteria	Alphaproteobacteria	Sphingomonadales	Sphingomonadaceae	Sphingomonas	Sphingomonas melonis
ASV000039	0.710	0.0028	**	Proteobacteria	Alphaproteobacteria	Sphingomonadales	Sphingomonadaceae	Sphingomonas	Sphingomonas prati
ASV000049	0.487	0.0390	*	Proteobacteria	Gammaproteobacteria	Enterobacteriales	Enterobacteriaceae	Enterobacteriaceae_unclassified	Rouxiella chamberiensis, Rahnella woolbedingensis, Rouxiella aceris, Rouxiella badensis, Serratia bozhouensis
ASV000060	0.533	0.0256	*	Bacteroidetes	Bacteroidia	Cytophagales	Spirosomaceae	Spirosoma	Spirosoma horti, Spirosoma humi, Spirosoma radiotolerans, Spirosoma lituiforme
ASV000072	0.549	0.0129	*	Bacteroidetes	Bacteroidia	Cytophagales	Spirosomaceae	Spirosoma	Spirosoma agri, Spirosoma migulaei, Spirosoma arboris, Spirosoma litoris
ASV000103	0.577	0.0295	*	Proteobacteria	Gammaproteobacteria	Enterobacteriales	Enterobacteriaceae	Enterobacteriaceae_unclassified	Enterobacter hormaechei, Enterobacter ludwigii, Enterobacter cloacae, Enterobacter asburiae
ASV000126	0.579	0.0326	*	Actinobacteria	Actinobacteria	Corynebacteriales	Nocardiaceae	Rhodococcus	Rhodococcus cerastii, Rhodococcus yunnanensis
ASV000191	0.572	0.0400	*	Proteobacteria	Alphaproteobacteria	Rhizobiales	Rhizobiaceae	Aureimonas	Aureimonas phyllosphaerae, Aureimonas galii, Aureimonas pseudogalii
ASV000239	0.472	0.0051	**	Actinobacteria	Actinobacteria	Micrococcales	Micrococcaceae	Glutamicibacter	Glutamicibacter halophytocola, Glutamicibacter arilaitensis, Glutamicibacter endophyticus, Glutamicibacter nicotianae
ASV000247	0.517	0.0406	*	Proteobacteria	Alphaproteobacteria	Sphingomonadales	Sphingomonadaceae	Sphingomonadaceae_unclassified	Novosphingobium fluoreni
ASV000350	0.543	0.0405	*	Bacteroidetes	Bacteroidia	Cytophagales	Spirosomaceae	Spirosoma	Spirosoma pomorum
ASV000502	0.383	0.0058	**	Bacteroidetes	Bacteroidia	Flavobacteriales	Weeksellaceae	Chryseobacterium	Chryseobacterium taichungense
ASV000547	0.330	0.0291	*	Bacteroidetes	Bacteroidia	Cytophagales	Spirosomaceae	Spirosoma	Spirosoma flavus
ASV000582	0.581	0.0314	*	Actinobacteria	Actinobacteria	Corynebacteriales	Nocardiaceae	Rhodococcus	Rhodococcus aerolatus, Rhodococcus rhodnii
ASV000726	0.559	0.0318	*	Proteobacteria	Gammaproteobacteria	Betaproteobacteriales	Burkholderiaceae	Rhodoferax	Rhodoferax antarcticus
ASV000760	0.483	0.0426	*	Proteobacteria	Gammaproteobacteria	Betaproteobacteriales	Burkholderiaceae	Duganella	Duganella zoogloeoides, Duganella sacchari
ASV000778	0.635	0.0071	**	Bacteroidetes	Bacteroidia	Sphingobacteriales	Sphingobacteriaceae	Mucilaginibacter	Mucilaginibacter galii
ASV000781	0.503	0.0465	*	Actinobacteria	Actinobacteria	Frankiales	Cryptosporangiaceae	Cryptosporangium	Cryptosporangium phraense
ASV000807	0.487	0.0332	*	Actinobacteria	Actinobacteria	Micromonosporales	Micromonosporaceae	Actinoplanes	Actinoplanes ferrugineus
ASV000834	0.547	0.0368	*	Bacteroidetes	Bacteroidia	Cytophagales	Spirosomaceae	Spirosoma	Spirosoma spitsbergense, Spirosoma flavum
ASV000879	0.524	0.0498	*	Actinobacteria	Actinobacteria	Micromonosporales	Micromonosporaceae	Micromonosporaceae_unclassified	Phytohabitans suffuscus, Phytohabitans flavus
ASV000903	0.603	0.0244	*	Proteobacteria	Gammaproteobacteria	Betaproteobacteriales	Burkholderiaceae	Burkholderiaceae_unclassified	Acidovorax valerianellae
ASV000906	0.559	0.0118	*	Actinobacteria	Actinobacteria	Micromonosporales	Micromonosporaceae	Micromonospora	Micromonospora coxensis
ASV000964	0.515	0.0089	**	Actinobacteria	Thermoleophilia	Solirubrobacterales	Solirubrobacteraceae	Solirubrobacteraceae_unclassified	Capillimicrobium parvum
ASV001116	0.428	0.0498	*	Actinobacteria	Actinobacteria	Corynebacteriales	Mycobacteriaceae	Mycobacterium	uncultured bacterium
ASV001129	0.588	0.0244	*	Proteobacteria	Alphaproteobacteria	Rhizobiales	Rhizobiaceae	Rhizobiaceae_unclassified	Rhizobium kunmingense, Rhizobium taibaishanense
ASV001187	0.519	0.0389	*	Actinobacteria	Actinobacteria	Micrococcales	Micrococcaceae	Kocuria	Kocuria palustris, Kocuria assamensis
ASV001197	0.595	0.0291	*	Actinobacteria	Actinobacteria	Frankiales	Sporichthyaceae	uncultured	uncultured bacterium
ASV001246	0.471	0.0058	**	Bacteroidetes	Bacteroidia	Sphingobacteriales	Sphingobacteriaceae	Mucilaginibacter	Mucilaginibacter terrae, Mucilaginibacter daejeonensis
ASV001250	0.803	0.0019	**	Actinobacteria	Actinobacteria	Frankiales	Frankiaceae	Jatrophihabitans	uncultured Jatrophihabitans
ASV001260	0.607	0.0276	*	Actinobacteria	Acidimicrobiia	Microtrichales	uncultured	uncultured_ge	Uncultured bacterium
ASV001287	0.423	0.0280	*	Proteobacteria	Alphaproteobacteria	Sphingomonadales	Sphingomonadaceae	Sphingomonadaceae_unclassified	Novosphingobium barchaimii, Novosphingobium fluoreni
ASV001414	0.564	0.0465	*	Actinobacteria	Acidimicrobiia	Microtrichales	Iamiaceae	Iamia	Aquihabitans daechungensis
ASV001463	0.374	0.0107	*	Actinobacteria	Thermoleophilia	Solirubrobacterales	Solirubrobacteraceae	Solirubrobacter	Uncultured bacterium
ASV001580	0.401	0.0062	**	Actinobacteria	Thermoleophilia	Solirubrobacterales	Solirubrobacteraceae	Solirubrobacter	uncultured bacterium
ASV001601	0.499	0.0367	*	Proteobacteria	Alphaproteobacteria	Acetobacterales	Acetobacteraceae	Roseomonas	Roseomonas aerophila, Roseomonas vastitatis
ASV001690	0.364	0.0216	*	Proteobacteria	Alphaproteobacteria	Rhodobacterales	Rhodobacteraceae	Rubellimicrobium	uncultured bacterium
ASV001696	0.482	0.0054	**	Proteobacteria	Alphaproteobacteria	Sphingomonadales	Sphingomonadaceae	Sphingomonas	uncultured bacterium
ASV001803	0.593	0.0494	*	Actinobacteria	Thermoleophilia	Solirubrobacterales	67-14	67-14_ge	uncultured bacterium
ASV001823	0.563	0.0216	*	Deinococcus-Thermus	Deinococci	Deinococcales	Deinococcaceae	Deinococcus	Deinococcus aquiradiocola, Deinococcus altitudinis
ASV001825	0.474	0.0379	*	Proteobacteria	Alphaproteobacteria	Rhizobiales	Rhizobiaceae	Rhizobiaceae_unclassified	Rhizobium rhizoryzae, Rhizobium pseudoryzae, Rhizobium gallicum, Rhizobium straminoryzae
ASV001866	0.570	0.0153	*	Proteobacteria	Gammaproteobacteria	Enterobacteriales	Enterobacteriaceae	Enterobacteriaceae_unclassified	Raoultella ornithinolytica , Raoultella planticola , Buttiauxella gaviniae
ASV002174	0.462	0.0053	**	Bacteroidetes	Bacteroidia	Cytophagales	Spirosomaceae	Spirosoma	Spirosoma jeollabukense, Spirosoma flavum, Spirosoma soli, Spirosoma harenae
ASV002210	0.518	0.0407	*	Proteobacteria	Alphaproteobacteria	Rhizobiales	Xanthobacteraceae	Pseudolabrys	uncultured bacterium
ASV002360	0.590	0.0228	*	Chloroflexi	Anaerolineae	SBR1031	A4b	A4b_ge	uncultured bacterium
ASV002470	0.638	0.0225	*	Actinobacteria	Thermoleophilia	Solirubrobacterales	Solirubrobacteraceae	uncultured	uncultured bacterium
ASV002561	0.350	0.0394	*	Bacteria_unclassified	Bacteria_unclassified	Bacteria_unclassified	Bacteria_unclassified	Bacteria_unclassified	uncultured bacterium
ASV002671	0.578	0.0032	**	Actinobacteria	Actinobacteria	Streptomycetales	Streptomycetaceae	Streptomycetaceae_unclassified	Streptomyces capparidis, Streptomyces thermoalkaliphilus, Streptomyces qinglanensis, Streptomyces klenkii, Streptomyces hainanensis, Streptomyces halophytocola,treptomyces ferralitis, Streptomyces malaysiensis
ASV002850	0.647	0.0236	*	Bacteroidetes	Bacteroidia	Cytophagales	Spirosomaceae	Dyadobacter	Dyadobacter fermentans, Dyadobacter endophyticus, Dyadobacter jiangsuensis, Dyadobacter beijingensis
ASV003054	0.408	0.0216	*	Actinobacteria	Actinobacteria	Propionibacteriales	Nocardioidaceae	Marmoricola	Marmoricola soli, Marmoricola aquaticus
ASV003146	0.441	0.0366	*	Actinobacteria	Thermoleophilia	Solirubrobacterales	Solirubrobacteraceae	Patulibacter	Patulibacter americanus, Patulibacter minatonensis
ASV003200	0.674	0.0164	*	Proteobacteria	Alphaproteobacteria	Rhizobiales	Beijerinckiaceae	1174-901-12	Beijerinckia mobile
ASV003296	0.593	0.0393	*	Bacteria_unclassified	Bacteria_unclassified	Bacteria_unclassified	Bacteria_unclassified	Bacteria_unclassified	uncultured bacterium
ASV003386	0.688	0.0215	*	Proteobacteria	Alphaproteobacteria	Rhizobiales	Methylopilaceae	Methylopilaceae_unclassified	Methylopila oligotropha, Methylopila henanensis, Methylopila turkensis, Methylopila jiangsuensis
ASV003492	0.688	0.0042	**	Proteobacteria	Alphaproteobacteria	Sphingomonadales	Sphingomonadaceae	Sphingomonadaceae_unclassified	uncultured bacterium
ASV003886	0.488	0.0370	*	Proteobacteria	Gammaproteobacteria	Betaproteobacteriales	Burkholderiaceae	Burkholderia-Caballeronia-Paraburkholderia	Caballeronia arationis, Caballeronia glathei
ASV004157	0.745	0.0215	*	Proteobacteria	Alphaproteobacteria	Rhizobiales	Devosiaceae	Devosiaceae_unclassified	Devosia glacialis, Devosia psychrophila, Devosia yakushimensis
ASV004361	0.607	0.0199	*	Proteobacteria	Alphaproteobacteria	Rhizobiales	Xanthobacteraceae	Rhodopseudomonas	uncultured bacterium
ASV004771	0.722	0.0202	*	Proteobacteria	Alphaproteobacteria	Sphingomonadales	Sphingomonadaceae	Sphingomonadaceae_unclassified	Allosphingosinicella indica, Sphingomonas dokdonensis
ASV005226	0.683	0.0201	*	Actinobacteria	Thermoleophilia	Solirubrobacterales	Solirubrobacteraceae	Solirubrobacteraceae_unclassified	Capillimicrobium parvum, Conexibacter arvalis
ASV006223	0.580	0.0216	*	Proteobacteria	Alphaproteobacteria	Tistrellales	Geminicoccaceae	Candidatus_Alysiosphaera	Candidatus Halyseosphaera europeae
ASV006513	0.686	0.0216	*	Planctomycetes	Planctomycetacia	Gemmatales	Gemmataceae	Fimbriiglobus	uncultured bacterium
ASV006921	0.670	0.0055	**	Actinobacteria	Thermoleophilia	Solirubrobacterales	Solirubrobacterales_unclassified	Fimbriiglobus	uncultured bacterium
ASV007153	0.688	0.0215	*	WPS-2	WPS-2_cl	WPS-2_or	WPS-2_fa	Solirubrobacterales_unclassified	uncultured bacterium
ASV007374	0.745	0.0198	*	FBP	FBP_cl	FBP_or	FBP_fa	WPS-2_ge	uncultured bacterium
ASV007589	0.683	0.0214	*	Actinobacteria	Actinobacteria	Corynebacteriales	Nocardiaceae	FBP_ge	Nocardia globerula
Group	Artificial rubber	p.value
ASV006336	0.745	0.0187	*	Actinobacteria	Thermoleophilia	Gaiellales	uncultured	uncultured_ge	uncultured bacterium
ASV000764	0.597	0.0405	*	Chloroflexi	Chloroflexia	Thermomicrobiales	JG30-KF-CM45	JG30-KF-CM45_ge	uncultured bacterium
ASV000605	0.434	0.0297	*	Proteobacteria	Alphaproteobacteria	Rhizobiales	Beijerinckiaceae	Beijerinckiaceae_unclassified	uncultured bacterium
---
